# Supplementary material for: Modulation of nuclear factor-kappa B activation by the endoplasmic reticulum stress sensor PERK to mediate estrogen-induced apoptosis in breast cancer cells
Source: Cell Death Discov. 2018 Feb 12;4:15. doi: 10.1038/s41420-017-0012-7 (PMC5841410; doi:10.1038/s41420-017-0012-7)
Supplement: Supplementary file 1 — Validation of three cell lines [file 41420_2017_12_MOESM1_ESM.xlsx]

## Sheet: RESULTS
CCSG-Characterized Cell Line Core
STR Profiling
CCLC database includes STR profiles from 20 public database/ publications and the cell lines developed by MD Anderson research labs.
The database contains over 3700 unique human cancer cell line STR profiles, one of the largest cancer cell line STR online search database in the world
SNP ID Profiling (via Sequenom)
The iPLEX® Pro Sample ID Panel provides a highly accurate and rapid method for identification of cell lines and human samples using Single Nucleotyde Polymorphisms (SNPs). Our Sample ID panel screens 44 sites and it is vastly acceptes by journals and funding agencies.
CCLC Sample ID cell line database contains over 800 unique human cancer cell line SNP profiles.
For billing and online submission please contact Keri Sherman (Core coordinator) (713)-792-5743,Kbsherman@mdanderson.org
For technical questions please contact Xuesong Li (Core research Investigator) (713)-792-6833 , Xsli@mdanderson.org
Core Director: Dr. Karina Eterovic (713)-792-5754, aketerovic@mdanderson.org
Table S1. Validation of three cell lines
MassARRAY RUN # 1602	The following samples were processed using Sequenom Pro Sample_ID panel
Comments	Source	Sample_Name	Passed QC	SIDv1_SNP01	SIDv1_SNP02	SIDv1_SNP03	SIDv1_SNP04	SIDv1_SNP05	SIDv1_SNP06	SIDv1_SNP07	SIDv1_SNP08	SIDv1_SNP09
SNPs assays in Sample ID Panel	Agena Bioscience	SNP MARKER name		rs1005533	rs1024116	rs1028528	rs10495407	rs10771010	rs11781516	rs13050660	rs1335873	rs1357617
NA= signal not high enough to make confident				SIDv1_SNP10	SIDv1_SNP11	SIDv1_SNP12	SIDv1_SNP13	SIDv1_SNP14	SIDv1_SNP15	SIDv1_SNP16	SIDv1_SNP17	SIDv1_SNP18
calls by the program				rs1360288	rs136337	rs1382387	rs1413212	rs1454361	rs1463729	rs1468118	rs1493232	rs1982986
				SIDv1_SNP19	SIDv1_SNP20	SIDv1_SNP21	SIDv1_SNP22	SIDv1_SNP23	SIDv1_SNP24	SIDv1_SNP25	SIDv1_SNP26	SIDv1_SNP27
				rs1994997	rs2010253	rs2040411	rs2046361	rs2056277	rs2076848	rs214054	rs2247221	rs2518968
				SIDv1_SNP28	SIDv1_SNP29	SIDv1_SNP30	SIDv1_SNP31	SIDv1_SNP32	SIDv1_SNP33	SIDv1_SNP34	SIDv1_SNP35	SIDv1_SNP36
				rs251934	rs2714854	rs2831700	rs354439	rs3819854	rs717302	rs727811	rs729172	rs740910
				SIDv1_SNP37	SIDv1_SNP38	SIDv1_SNP39	SIDv1_SNP40	SIDv1_SNP41	SIDv1_SNP42	SIDv1_SNP43	SIDv1_SNP44
				rs8037429	rs826472	rs876724	rs891700	rs901398	rs914165	rs9583190	rs964681
Comments	Source	Sample_Name	Passed QC	SIDv1_SNP01	SIDv1_SNP02	SIDv1_SNP03	SIDv1_SNP04	SIDv1_SNP05	SIDv1_SNP06	SIDv1_SNP07	SIDv1_SNP08	SIDv1_SNP09
	Jordan's Lab	MCF7-2A	Yes	AG	AA	AA	AA	TT	NA	CC	TT	AA
	Jordan's Lab	MCF7-5C	Yes	AG	AA	AA	AA	TT	CT	CC	TT	AA
	Jordan's Lab	MCF7-WS8	Yes	AG	AA	AA	AA	TT	CT	CC	TT	AA
MATCH	CCLC-Sample ID cell line database	MCF7	Yes	AG	AA	AA	AA	TT	CT	CC	TT	AA
				SIDv1_SNP10	SIDv1_SNP11	SIDv1_SNP12	SIDv1_SNP13	SIDv1_SNP14	SIDv1_SNP15	SIDv1_SNP16	SIDv1_SNP17	SIDv1_SNP18
				TT	GG	TT	GG	NA	AA	TT	NA	NA
				TT	GG	TT	GG	NA	AA	TT	NA	GG
				TT	GG	TT	GG	AA	AA	TT	CC	GG
				TT	GG	TT	GG	AA	AA	TT	CC	GG
				SIDv1_SNP19	SIDv1_SNP20	SIDv1_SNP21	SIDv1_SNP22	SIDv1_SNP23	SIDv1_SNP24	SIDv1_SNP25	SIDv1_SNP26	SIDv1_SNP27
				GG	CT	AG	AA	TT	AA	GG	NA	NA
				GG	CT	AG	AA	TT	AA	GG	NA	CC
				GG	CT	AG	AA	TT	AA	GG	NA	CC
				GG	CT	AG	AA	CT	NA	GG	NA	CC
				SIDv1_SNP28	SIDv1_SNP29	SIDv1_SNP30	SIDv1_SNP31	SIDv1_SNP32	SIDv1_SNP33	SIDv1_SNP34	SIDv1_SNP35	SIDv1_SNP36
				TT	CC	AA	TT	NA	AA	NA	NA	AA
				TT	CC	AA	NA	NA	AA	NA	NA	AA
				TT	CC	AA	TT	AA	AA	AA	NA	AA
				TT	CC	AA	TT	AA	AA	NA	AC	AA
				SIDv1_SNP37	SIDv1_SNP38	SIDv1_SNP39	SIDv1_SNP40	SIDv1_SNP41	SIDv1_SNP42	SIDv1_SNP43	SIDv1_SNP44
				NA	NA	TT	GG	CC	GG	TT	TT
				CC	NA	TT	GG	CC	GG	TT	TT
				CC	NA	TT	GG	CC	GG	TT	TT
				CC	CT	TT	AG	CC	GG	TT	TT
